# Supplementary material for: Oral Microbiota—A New Frontier in the Pathogenesis and Management of Head and Neck Cancers
Source: Cancers (Basel). 2021 Dec 23;14(1):46. doi: 10.3390/cancers14010046 (PMC8750462; doi:10.3390/cancers14010046)
Supplement: Supplementary file 1 [file cancers-14-00046-s001.zip]

Archive with 1 entries (1 files):
- cancers-1477769-supplementary.pdf
